# Supplementary material for: Crebanine Induces Cell Death and Alters the Mitotic Process in Renal Cell Carcinoma In Vitro
Source: Int J Mol Sci. 2025 Jul 18;26(14):6896. doi: 10.3390/ijms26146896 (PMC12295564; doi:10.3390/ijms26146896)
Supplement: Supplementary file 1 [file ijms-26-06896-s001.zip]

Archive with 1 entries (1 files):
- ijms-3726220-supplementary.pdf
